# Supplementary material for: Comparative Study of Salivary, Duodenal, and Fecal Microbiota Composition Across Adult Celiac Disease
Source: J Clin Med. 2020 Apr 13;9(4):1109. doi: 10.3390/jcm9041109 (PMC7231226; doi:10.3390/jcm9041109)
Supplement: Supplementary file 1 [file jcm-09-01109-s001.zip]

Archive with 3 entries (2 files):
- jcm-747128 supplementary/
- jcm-747128 supplementary/jcm-747128  Figure S1,Table S1 .docx
- jcm-747128 supplementary/Supplementary Table 2.pdf
